# Supplementary material for: RNA i-motif landscapes in plant kingdom and their potential functional roles
Source: Mol Biol Evol. 2026 Jun 20;43(7):msag152. doi: 10.1093/molbev/msag152 (PMC13332401; doi:10.1093/molbev/msag152)
Supplement: msag152_Supplementary_Data [file msag152_supplementary_data.zip]

Archive with 10 entries (10 files):
- iM-plant_manuscript_MBE_Supplementary_F1.pdf
- iM-plant_manuscript_MBE_Supplementary_F2.pdf
- iM-plant_manuscript_MBE_Supplementary_F3.pdf
- iM-plant_manuscript_MBE_Supplementary_F4.pdf
- iM-plant_manuscript_MBE_Supplementary_F5.pdf
- iM-plant_manuscript_MBE_Supplementary_F6.pdf
- iM-plant_manuscript_MBE_Supplementary_T1.pdf
- iM-plant_manuscript_MBE_Supplementary_T2.pdf
- iM-plant_manuscript_MBE_Supplementary_T3.pdf
- iM-plant_manuscript_MBE_Supplementary_T4.pdf
